# Supplementary material for: Febrile-Range Hyperthermia Can Prevent Toxic Effects of Neutrophil Extracellular Traps on Mesenchymal Stem Cells
Source: Int J Mol Sci. 2022 Dec 19;23(24):16208. doi: 10.3390/ijms232416208 (PMC9786713; doi:10.3390/ijms232416208)
Supplement: Supplementary file 1 [file ijms-23-16208-s001.zip]

Archive with 1 entries (1 files):
- ijms-2008147-supplementary.pdf
